# Supplementary material for: citrOgen: a synthesis-free polysaccharide and protein antigen-presentation to antibody-induction platform
Source: Nat Commun. 2025 Oct 6;16:8886. doi: 10.1038/s41467-025-63922-0 (PMC12501221; doi:10.1038/s41467-025-63922-0)
Supplement: Supplementary file 6 — Source data [file 41467_2025_63922_MOESM6_ESM.xlsx]

## Sheet: 1D
Day 8 stool shedding
	CRWT	CRKPO1
	6000000000	400000000
	467000000	9070000
	13300000000	1240000000
	1400000000	1290000000
	507000000	45300000
	1640000000	56000000
	813000000	813000000
	57300000	46700
	467000000	25300000
	1280000000	6270000
	p=0.0095

## Sheet: Fig 2A
CR stool shedding
	CRWT	CRKPO1	CRKPO1+pespO
	1430000000	1150000	920000000
	1720000000	1050000000	253000000
	1570000000	520000000	800000000
	920000000	12400000	293000000
	1720000000	1090000000	42700000
	103000000	7870000000	707000000
	145000000	60000000	360000000
	640000000	50700000	37300000
	1090000000	413000	94700000
	800000000	12000	28000000
	1510000000	101000000	280000000
	1280000000	4000000000	667000000
	1390000000	253000000	157000000
	693000000	135000000	893000000
	80000000	347000000	147000000
	CRWT vs. CRKPO1	p=0.0146

## Sheet: 2C
anti-KP antibody titres (Day 30 post CR infection)
	CRWT	CRKPO1+pespO
	8.99402	419.925
	19.4864	122.053
	10.9253	1571.01
	11.507	749.308
	24.7572	537.666
	83.2773	1211.67
	14.2854	1046.89
	15.9409	53.6769
	38.1381	984.742
	48.8841	114.345
	91.0936	1088.16
	9.66498	834.788
	13.3302	530.621
	49.1606	253.295
	5.10586	926.251
	p=<0.0001

## Sheet: 2D
anti-KP antibodies bind KP O1 Ag
	CRWT		CRKPO1+pespO
	KPΔrfb	KPWT	KPΔrfb	KPWT
	0.16	0.36	2.16	60.7
	0.09	0.27	3.4	83.9
	0.2	2.54	1.87	35.5
	0.12	0.31	4.6	61.9
	0.19	0.55	2.82	89.9
	0.35	2.91	1.76	15.5
	0.09	0.19	3.56	85
	0.45	3.32	3.78	72.4
	0.24	0.4	5.39	62.7
	2.23	0.76	2.4	52.2
	0.27	0.43	1.48	19.8
	0.08	0.22	4.37	50.6
			2.53	41
			3.46	76.8
			p=<0.0001

## Sheet: Fig 3A
Lung Bacterial Burdens
	CRWT	CRKPO1+pespO
	2760000	1
	21600000000
	10400000000	1
	2000000000	1
		356000
	60000	1
	2440000000	1
	10400000000	460000000
	18000000	0
	1920000000	22400000
	14000000	1
		1
	35600000	1
	76000	760000
	640000000	4000
	p=<0.0001

## Sheet: 3B
Bacteraemia
	CRWT	CRKPO1+pespO
	1	1
	93300000
	22700000	1
	26700	1
		1
	1	1
	8400000	1
	5200000	1
	1	1
	667	1
	97300	1
		1
	123000	1
	1	1
	58700	1
	p=0.0002

## Sheet: 3C
Weight Loss
	CRWT	CRKPO1+pespO
	19.27	-3.79
	18.67
	16.49	0.34
	19.86	8.41
		7.56
	7.91	4.3
	12.87	-2.17
	18.8	10.17
	12.17	-6.4
	15.92	14.14
	16.88	-4.5
		-4.38
	18.12	-4.01
	3.07	12.84
	15.05	-3.78
	p=<0.0001

## Sheet: 3D
Total White Cell count
	CRWT	CRKPO1+pespO
	4.32	2.12
	0.99
	0.52	2.13
	1.91	1.59
		2.83
	0.95	4.03
	1.04	5.81
	0.9	1.14
	0.75	2.96
	0.89	1.91
	1.28	2.83
		2.03
	5.39	5.04
	2.85	6.26
	0.88	3.56
	p=0.0049

## Sheet: 3E
Lymphocytes count
	CRWT	CRKPO1+pespO
	0.67
	0.23	1.87
	0.43	0.83
		0.89
	0.56	3.01
	0.46	2.67
	0.41	0.31
	0.2	1.79
	0.38	0.22
	0.39	1.93
		1.56
	1.5	4.25
	0.82	1.11
	0.28	2.67
	p=0.0019

## Sheet: 3F
Platelet count
	CRWT	CRKPO1+pespO
	373	562
	161
	214	682
	512	483
		345
	310	498
	507	727
	281	413
	389	459
	155	414
	350	493
		433
	421	457
	600	448
	357	484
	p=0.0065

[truncated: 27 more sheets: 3G, 3H, 3I, 3J, 3K, 3L, 3M, 3N, 3O, Fig 4C, 4D, Fig 5B, 5C, Fig. 6B, 6D, 6E, 6G, Fig S1A, Fig S2C, Fig S3A …]
